# Supplementary material for: Interaction between the PNPLA3 Gene and Nutritional Factors on NAFLD Development: The Korean Genome and Epidemiology Study
Source: Nutrients. 2022 Dec 28;15(1):152. doi: 10.3390/nu15010152 (PMC9824262; doi:10.3390/nu15010152)
Supplement: Supplementary file 1 [file nutrients-15-00152-s001.zip]

Archive with 1 entries (1 files):
- nutrients-2091779-supplementary.pdf
